# Supplementary material for: Androgen receptor signalling in macrophages promotes TREM-1-mediated prostate cancer cell line migration and invasion
Source: Nat Commun. 2020 Sep 9;11:4498. doi: 10.1038/s41467-020-18313-y (PMC7481219; doi:10.1038/s41467-020-18313-y)
Supplement: Supplementary file 4 — Source Data [file 41467_2020_18313_MOESM4_ESM.zip]

Archive with 2 entries (2 files):
- Numerical source data.xlsx
- Source data western blots and scratch assays.pptx
