# Supplementary material for: Androgen receptor signalling in macrophages promotes TREM-1-mediated prostate cancer cell line migration and invasion
Source: Nat Commun. 2020 Sep 9;11:4498. doi: 10.1038/s41467-020-18313-y (PMC7481219; doi:10.1038/s41467-020-18313-y)
Supplement: Supplementary file 4 — Source Data [file 41467_2020_18313_MOESM4_ESM.zip › Numerical source data.xlsx]

## Sheet: Figure 1D
Figure 1D. Fraction of HLA-DR+ and/or CD163+ and/or CD14+ cells expressing AR
	tnumber	Analysis_Region	N_AR	N_CD163_HLADR	N_total	AR_total_fraction	case_cont
1	T03-09068	Distant	2211	2957	47152	0.427825	case
2	T03-09068	Tumor	19194	21998	242723	0.465964	case
3	T03-09068	TumorBorder	982	1293	20801	0.431648	case
4	T05-01478	Distant	782	2286	44678	0.254889	control
5	T05-01478	Tumor	1902	4890	102653	0.280035	control
6	T05-01478	TumorBorder	457	1417	21963	0.243863	control
7	T06-11235	Distant	341	3930	40597	0.0798408	case
8	T06-11235	Tumor	6393	92471	801462	0.0646646	case
9	T06-11235	TumorBorder	240	2807	33225	0.078766	case
10	T07-00919	Distant	130	505	8333	0.204724	case
11	T07-00919	Tumor	6564	31562	242196	0.172166	case
12	T07-00919	TumorBorder	182	834	7229	0.179134	case
13	T07-01306	Distant	1056	1960	30635	0.350133	case
14	T07-01306	Tumor	31462	50117	576873	0.385663	case
15	T07-01306	TumorBorder	1077	2824	29959	0.276083	case
16	T08-02589	Distant	354	267	7166	0.570048	case
17	T08-02589	Tumor	1789	4096	35024	0.303993	case
18	T08-02589	TumorBorder	427	430	7236	0.49825	case
19	T08-09278	Distant	1616	2619	69369	0.381582	control
20	T08-09278	Tumor	8124	12072	280765	0.402258	control
21	T08-09278	TumorBorder	413	765	19152	0.350594	control
22	T09-02907	Distant	296	3136	27026	0.0862471	control
23	T09-02907	Tumor	3521	17888	212335	0.164464	control
24	T09-02907	TumorBorder	232	1702	16122	0.119959	control
25	T09-06161	Distant	384	1125	18473	0.254473	control
26	T09-06161	Tumor	978	2504	44401	0.280873	control
27	T09-06161	TumorBorder	320	673	9799	0.322256	control
28	T09-07360	Distant	4658	4826	63612	0.491143	case
29	T09-07360	Tumor	26682	31918	389061	0.455324	case
30	T09-07360	TumorBorder	1667	1683	25182	0.497612	case
31	T09-08585	Distant	2283	3789	64553	0.375988	control
32	T09-08585	Tumor	1137	2595	46320	0.304662	control
33	T09-08585	TumorBorder	394	741	13046	0.347137	control
34	T09-10337	Distant	463	1440	15011	0.2433	control
35	T09-10337	Tumor	164	297	4929	0.355748	control
36	T09-10337	TumorBorder	59	160	4931	0.269406	control
37	T10-05323	Distant	1560	3069	38010	0.337006	control
38	T10-05323	Tumor	38651	101180	1097486	0.276412	control
39	T10-05323	TumorBorder	749	2125	20428	0.260612	control
40	T11-06074	Distant	810	920	19531	0.468208	control
41	T11-06074	Tumor	17817	22873	334498	0.437872	control
42	T11-06074	TumorBorder	1362	1386	19104	0.495633	control
43	T11-08329	Distant	12508	17366	105601	0.418692	case
44	T11-08329	Tumor	8822	16391	111415	0.349899	case
45	T11-08329	TumorBorder	1506	2076	20537	0.420436	case
46	T11-09197	Distant	9956	13146	196381	0.430958	case
47	T11-09197	Tumor	12155	11033	170179	0.524194	case
48	T11-09197	TumorBorder	2770	3041	38261	0.476682	case
49	T12-12144	Distant	252	360	10357	0.411765	control
50	T12-12144	Tumor	5717	16246	149040	0.260301	control
51	T12-12144	TumorBorder	289	543	10204	0.347356	control
52	T13-06881	Distant	732	2091	34286	0.259299	case
53	T13-06881	Tumor	3032	6560	95048	0.316097	case
54	T13-06881	TumorBorder	457	1005	15235	0.312585	case
55	T13-08087	Distant	771	780	19290	0.497099	case
56	T13-08087	Tumor	2937	5271	81541	0.357822	case
57	T13-08087	TumorBorder	449	453	8291	0.497783	case
58	T14-03281	Distant	2665	2694	26273	0.497294	control
59	T14-03281	Tumor	4305	5838	101058	0.424431	control
60	T14-03281	TumorBorder	2027	2807	16783	0.419321	control

## Sheet: Figure 3C
Figure 3C. CWR-R1 scratch assay
		Day 0	Area	Day 1	Area
Exp1	Repl 1	NM alone A1	564818	NM alone A1	381976
	Repl 2	NM alone A2	633094	NM alone A2	327738
	Repl 3	NM alone A3	618733	NM alone A3	185068
	Repl 1	Vehicle CM	650385	Vehicle CM	131976
	Repl 2	Vehicle CM	719000	Vehicle CM	147738
	Repl 3	Vehicle CM	73883.8	Vehicle CM	10506.4
	Repl 1	RD162 CM	718775	RD162 CM	293444
	Repl 2	RD162 CM	708735	RD162 CM	146658
	Repl 3	RD162 CM	783212	RD162 CM	194506
	Repl 1	DCC medium	676258	DCC medium	372883
	Repl 2	DCC medium	786633	DCC medium	789834
	Repl 3	DCC medium	700133	DCC medium	700072
		Day 0	Area	Day 1	Area
Exp2	Repl 1	NM alone A1	282409	NM alone A1	196858
	Repl 2	NM alone A2	316547	NM alone A2	169739
	Repl 3	NM alone A3	309366	NM alone A3	98404.2
	Repl 1	Vehicle CM	325192	Vehicle CM	71858.1
	Repl 2	Vehicle CM	359500	Vehicle CM	79738.9
	Repl 3	Vehicle CM	36941.9	Vehicle CM	11123.2
	Repl 1	RD162 CM	359387	RD162 CM	152592
	Repl 2	RD162 CM	354367	RD162 CM	79198.9
	Repl 3	RD162 CM	391606	RD162 CM	103123
	Repl 1	DCC medium	338129	DCC medium	192312
	Repl 2	DCC medium	393317	DCC medium	400787
	Repl 3	DCC medium	350067	DCC medium	355906
		Day 0	Area	Day 1	Area
Exp3	Repl 1	NM alone A1	376545	NM alone A1	262006
	Repl 2	NM alone A2	422062	NM alone A2	225847
	Repl 3	NM alone A3	412488	NM alone A3	130734
	Repl 1	Vehicle CM	433590	Vehicle CM	95339.1
	Repl 2	Vehicle CM	479333	Vehicle CM	105847
	Repl 3	Vehicle CM	49255.9	Vehicle CM	14359.3
	Repl 1	RD162 CM	479183	RD162 CM	202984
	Repl 2	RD162 CM	472490	RD162 CM	105127
	Repl 3	RD162 CM	522141	RD162 CM	137026
	Repl 1	DCC medium	450838	DCC medium	255944
	Repl 2	DCC medium	524422	DCC medium	533911
	Repl 3	DCC medium	466755	DCC medium	474070

## Sheet: Figure 4B
Figure 4B. Growth curves of PC3 tumours grafted onto CAMs
	NaCl			RD162 CM			CCL2			CM DMSO
	Mean	SD	N	Mean	SD	N	Mean	SD	N	Mean	SD	N
EDD10	100	0	11	100	0	7	100	0	10	100	0	8
EDD11	99.4	11.30	10	113.97	27.56	7	124.22	27.64	10	152.74	86.13	8
EDD12	114.01	25.10	10	147.73	48.97	7	172.22	82.14	10	198588	97032	8
EDD13	109.28	11.70	8	183027	105.31	6	271565	193.27	10	291.37	126678	8
EDD14	143.93	40.86	8	205.42	94.45	6	299291	184.07	10	351.81	268975	8
EDD17	187.41	109.81	7	291.68	186.44	6	474748	360.05	10	463045	283.10	8
	Group		EDD10		Volume	EDD11		Volume	EDD12		Volume	EDD13		Volume	EDD14		Volume	EDD17		Volume		Average	EDD10	EDD11	EDD12	EDD13	EDD14	EDD17
1	A	NaCl	2.5	3.5	15.3125	2.5	3.5	15.3125	2.5	3.5	15.3125	3	3.5	18.375	4	4	32	5	5	62.5		NaCl	9.73864	10.3812	11.9125	13.1328	18.3359	25.3482
3	A	NaCl	2	2.5	6.25	Dead																CM RD162	11.4821	12.5179	14.5179	16.9583	19.6771	28.0625
4	A	NaCl	1	2	2	1	2	2	1	2	2	1	2	2	1	2	2	Dead				CCL2	10.4625	12.5938	15.7625	21.6438	23.5063	35.3375
11	A	NaCl	2.5	3.5	15.3125	3	3.5	18.375	3	3.5	18.375	3	3.5	18.375	3	3.5	18.375	3	3.5	18.375		CM DMSO	11.2344	15.4141	19.2812	24.9219	27.1094	39.4609
24	A	NaCl	1	1	0.5	1	1.5	1.125	2	3	9	2.5	2.5	7.8125	2.5	3	11.25	2.5	3	11.25
28	A	NaCl	2	2.5	6.25	2	2.5	6.25	2	2.5	6.25	2.5	2.5	7.8125	2.5	3	11.25	2.5	2.5	7.8125		Stdev	EDD10	EDD11	EDD12	EDD13	EDD14	EDD17
29	A	NaCl	1.5	2	3	2	1.5	2.25	2	2	4	Dead										NaCl	7.47176	8.06228	7.11428	7.57584	12.1781	18.9913
30	A	NaCl	2.5	2.5	7.8125	2.5	2.5	7.8125	2.5	2.5	7.8125	2.5	2.5	7.8125	2.5	2.5	7.8125	3	3	13.5		CM RD162	6.50227	6.0946	4.31789	3.95001	4.80859	10.0709
33	A	NaCl	3.5	3.5	21.4375	3.5	3.5	21.4375	3.5	3.5	21.4375	3.5	3.5	21.4375	4	4	32	4	4	32		CCL2	7.00156	8.29126	9.58038	14.0639	13.5952	23.5651
38	A	NaCl	3.5	3.5	21.4375	3.5	3.5	21.4375	3.5	3.5	21.4375	3.5	3.5	21.4375	4	4	32	4	4	32		CM DMSO	10.1226	15.5935	16.4861	16.2434	18.6323	31.9735
40	A	NaCl	2.5	2.5	7.8125	2.5	2.5	7.8125	3	3	13.5	Dead
2	B	CM RD162																				N	EDD10	EDD11	EDD12	EDD13	EDD14	EDD17
5	B	CM RD162																				NaCl	11	10	10	8	8	7
12	B	CM RD162	3.5	3.5	21.4375	3.5	3.5	21.4375	3.5	3.5	21.4375	3.5	3.5	21.4375	3	3.5	18.375	4	4	32		CM RD162	7	7	7	6	6	6
13	B	CM RD162	2.5	2.5	7.8125	3	3	13.5	3	3	13.5	Dead										CCL2	10	10	10	10	10	10
16	B	CM RD162	2	3	9	2	3	9	3	3	13.5	3	3	13.5	3	3.5	18.375	3	3.5	18.375		CM DMSO	8	8	8	8	8	8
20	B	CM RD162
23	B	CM RD162	3	3	13.5	3	3	13.5	3	3	13.5	3	3	13.5	3.5	3.5	21.4375	4	4	32		SEM	EDD10	EDD11	EDD12	EDD13	EDD14	EDD17
25	B	CM RD162																				NaCl	2.25282	2.54952	2.24973	2.67846	4.30562	7.17803
32	B	CM RD162	2	2.5	6.25	2.5	2.5	7.8125	3	3	13.5	3	3.5	18.375	3	3.5	18.375	4	4.5	40.5		CM RD162	2.45763	2.30354	1.63201	1.61259	1.9631	4.11144
37	B	CM RD162	3	3.5	18.375	3	3.5	18.375	3	3.5	18.375	3.5	3.5	21.4375	3.5	4	28	4	4	32		CCL2	2.21409	2.62193	3.02958	4.44739	4.29917	7.45195
46	B	CM RD162	2	2	4	2	2	4	2.5	2.5	7.8125	3	3	13.5	3	3	13.5	3	3	13.5		CM DMSO	3.57887	5.51314	5.8287	5.7429	6.5875	11.3044
8	C	CCL2	3	3	13.5	3.5	3.5	21.4375	4	4	32	4	4.5	40.5	3.5	5	43.75	4	4	32
9	C	CCL2	2	2	4	2	2	4	2	2	4	2.5	3	11.25	3	3	13.5	3.5	3.5	21.4375
15	C	CCL2	2.5	2.5	7.8125	2.5	3	11.25	3	3	13.5	3	3.5	18.375	3	3.5	18.375	3	3.5	18.375
17	C	CCL2	2	3	9	2	3	9	3	3.5	18.375	4	5	50	4	5	50	5	6	90
19	C	CCL2	1.5	1.5	1.6875	1.5	2	3	2	2.5	6.25	2.5	3	11.25	2.5	3	11.25	3	3.5	18.375
26	C	CCL2	2.5	4	20	3	4	24	3	4	24	3	4	24	3.5	4	28	4	4.5	40.5
35	C	CCL2	2	2.5	6.25	2.5	2.5	7.8125	2.5	2.5	7.8125	2.5	2.5	7.8125	3	3	13.5	4	5	50
42	C	CCL2	2.5	4	20	2.5	4	20	3	4	24	3	4	24	3	4	24	4	5	50
44	C	CCL2	2	2	4	2	2	4	2	2.5	6.25	2.5	2.5	7.8125	2.5	3	11.25	2.5	3	11.25
45	C	CCL2	3	3.5	18.375	3.5	3.5	21.4375	3.5	3.5	21.4375	3.5	3.5	21.4375	3.5	3.5	21.4375	3.5	3.5	21.4375
47	C	CCL2
7	D	CM DMSO	2.5	4	20	3	4	24	3	5	37.5	4	5	50	4	5	50	4.5	5	56.25
14	D	CM DMSO
18	D	CM DMSO	2	2	4	2	2	4	2	2.5	6.25	3	3	13.5	3	3	13.5	4	4	32
21	D	CM DMSO
22	D	CM DMSO	4	4	32	4	5	50	4	5	50	4	5	50	5	5	62.5	6	6	108
27	D	CM DMSO	2	3	9	2.5	3.5	15.3125	2.5	3.5	15.3125	3	3.5	18.375	3	3.5	18.375	3	3.5	18.375
34	D	CM DMSO	1	1.5	1.125	2	2	4	2	2	4	2	2.5	6.25	2.5	3	11.25	2.5	3	11.25
36	D	CM DMSO	2	2.5	6.25	2	2.5	6.25	3.5	3.5	21.4375	3	3.5	18.375	3	3.5	18.375	3	3.5	18.375
39	D	CM DMSO	2	2.5	6.25	2	2.5	6.25	2	2.5	6.25	3.5	3.5	21.4375	3.5	3.5	21.4375	3.5	3.5	21.4375
43	D	CM DMSO	2.5	3	11.25	3	3	13.5	3	3	13.5	3.5	3.5	21.4375	3.5	3.5	21.4375	4	5	50
			Tumor volume as % of EDD10
	Group		EDD10		Volume	EDD11		Volume	EDD12		Volume	EDD13		Volume	EDD14		Volume	EDD17		Volume		Average	EDD10	EDD11	EDD12	EDD13	EDD14	EDD17
1	A	NaCl			100			100			100			120			208.98			408.163		NaCl	100	99.4444	114.015	109.286	143.932	187.418
3	A	NaCl			100	Dead																CM RD162	100	113.971	147.73	183.028	205.426	291.687
4	A	NaCl			100			100			100			100			100	Dead				CCL2	100	124.224	172.229	271.565	299.291	474.748
11	A	NaCl			100			120			120			120			120			120		CM DMSO	100	152.743	198.587	291.378	351.817	463.045
24	A	NaCl
28	A	NaCl			100			100			100			125			180			125		Stdev	EDD10	EDD11	EDD12	EDD13	EDD14	EDD17
29	A	NaCl			100			75			133.333	Dead										NaCl	0	11.3039	25.1078	11.7006	40.8695	109.812
30	A	NaCl			100			100			100			100			100			172.8		CM RD162	0	27.5634	48.9779	105.317	94.4558	186.441
33	A	NaCl			100			100			100			100			149.271			149.271		CCL2	0	27.6428	82.1423	193.28	184.075	360.058
38	A	NaCl			100			100			100			100			149.271			149.271		CM DMSO	0	86.1374	97.0321	126.678	268.975	283.101
40	A	NaCl			100			100			172.8	Dead
2	B	CM RD162																				N	EDD10	EDD11	EDD12	EDD13	EDD14	EDD17
5	B	CM RD162																				NaCl	10	9	9	7	7	6
12	B	CM RD162			100			100			100			100			85.7143			149.271		CM RD162	7	7	7	6	6	6
13	B	CM RD162			100			172.8			172.8	Dead										CCL2	10	10	10	10	10	10
16	B	CM RD162			100			100			150			150			204.167			204.167		CM DMSO	8	8	8	8	8	8
20	B	CM RD162
23	B	CM RD162			100			100			100			100			158.796			237.037		SEM	EDD10	EDD11	EDD12	EDD13	EDD14	EDD17
25	B	CM RD162																				NaCl	0	3.76796	8.36927	4.42242	15.4472	44.8307
32	B	CM RD162			100			125			216			294			294			648		CM RD162	0	10.418	18.5119	42.9955	38.5614	76.1143
37	B	CM RD162			100			100			100			116.667			152.381			174.15		CCL2	0	8.74141	25.9757	61.1205	58.2095	113.86
46	B	CM RD162			100			100			195.312			337.5			337.5			337.5		CM DMSO	0	30.4542	34.306	44.7875	95.097	100.091
8	C	CCL2			100			158.796			237.037			300			324.074			237.037
9	C	CCL2			100			100			100			281.25			337.5			535.938
15	C	CCL2			100			144			172.8			235.2			235.2			235.2
17	C	CCL2			100			100			204.167			555.556			555.556			1000
19	C	CCL2			100			177.778			370.37			666.667			666.667			1088.89
26	C	CCL2			100			120			120			120			140			202.5
35	C	CCL2			100			125			125			125			216			800
42	C	CCL2			100			100			120			120			120			250
44	C	CCL2			100			100			156.25			195.312			281.25			281.25
45	C	CCL2			100			116.667			116.667			116.667			116.667			116.667
47	C	CCL2
7	D	CM DMSO			100			120			187.5			250			250			281.25
14	D	CM DMSO
18	D	CM DMSO			100			100			156.25			337.5			337.5			800
21	D	CM DMSO
22	D	CM DMSO			100			156.25			156.25			156.25			195.312			337.5
27	D	CM DMSO			100			170.139			170.139			204.167			204.167			204.167
34	D	CM DMSO			100			355.556			355.556			555.556			1000			1000
36	D	CM DMSO			100			100			343			294			294			294
39	D	CM DMSO			100			100			100			343			343			343
43	D	CM DMSO			100			120			120			190.556			190.556			444.444

## Sheet: Figure 4C
Figure 4C. Human vimentin expression in normal CAM
NaCl	RD162 CM	CCL2	DMSO CM
0.712025	0.161544	0.732043	0.917004
0.166086	0.50698	0.125	0.900797
0.327598	0.547147	0.150726	0.923367
0.213159	0.615572	0.115023	0.578328
0.624165	0.673617	0.790041	0.750196
0.417544		0.204476	0.638972
		0.41466
		0.646176
		0.392292
Human (normal) transcript analysis
Expression analysis
									vs CycloA						2^-dCT
						1/Ct	1/Ct		dCt	2^-dCt					hsVim	vs CycloA
Treatment	Sample ID	hsCycloA		hsVim		hsCycloA	hsVim		hsVim	hsVim				Tumor	Average	Stdev	N	SEM
NaCl	1N	32.34		32.83		0.0309215	0.0304599		0.49	0.712025				NaCl	0.410096	0.220079	6	0.0898468
NaCl	11N	32.35		34.94		0.0309119	0.0286205		2.59	0.166086				RD162 CM	0.500972	0.200199	5	0.0895318
NaCl	24N	28.14		26.19		0.0355366	0.0381825		-1.95					CCL2	0.396715	0.269344	9	0.0897813
NaCl	28N	28.64		30.25		0.0349162	0.0330579		1.61	0.327598				DMSO CM	0.475921	0.264502	6	0.107982
NaCl	30N	29.83		32.06		0.0335233	0.0311915		2.23	0.213159
NaCl	33N	29.03		29.71		0.0344471	0.0336587		0.68	0.624165
NaCl	38N	31.78		33.04		0.0314663	0.0302663		1.26	0.417544
R162 CM	2N
R162 CM	12N	28.48		31.11		0.0351124	0.032144		2.63	0.161544
R162 CM	16N	30.21		31.19		0.0331016	0.0320616		0.98	0.50698
R162 CM	20N
R162 CM	23N	N/A		34.27
R162 CM	32N	32.5		33.37		0.0307692	0.029967		0.87	0.547147
R162 CM	37N	32.56		33.26		0.0307125	0.0300661		0.7	0.615572
R162 CM	46N	30.69		31.26		0.0325839	0.0319898		0.57	0.673617
CCL2	8N	31.36		31.81		0.0318878	0.0314367		0.45	0.732043
CCL2	9N	31.24		34.24		0.0320102	0.0292056		3	0.125
CCL2	15N	32.25		34.98		0.0310078	0.0285878		2.73	0.150726
CCL2	17N	17.53		20.65		0.0570451	0.0484262		3.12	0.115023
CCL2	19N	32.57		32.91		0.0307031	0.0303859		0.34	0.790041
CCL2	26N	30.75		33.04		0.0325203	0.0302663		2.29	0.204476
CCL2	35N	29.88		31.15		0.0334672	0.0321027		1.27	0.41466
CCL2	42N	N/A		N/A
CCL2	44N	30.28		30.91		0.0330251	0.032352		0.63	0.646176
CCL2	45N	32.75		34.1		0.0305344	0.0293255		1.35	0.392292
CCL2	47N
DMSO CM	7N	N/A		32.68			0.0305998
DMSO CM	18N	28.99		31.35		0.0344947	0.0318979		2.36	0.194791
DMSO CM	22N	30.6		30.73		0.0326797	0.0325415		0.13	0.913831
DMSO CM	27N	28.23		29.33		0.0354233	0.0340948		1.1	0.466516
DMSO CM	34N	30.37		31.74		0.0329272	0.031506		1.37	0.386891
DMSO CM	36N	N/A		33.75			0.0296296
DMSO CM	39N	31.47		33.41		0.0317763	0.0299312		1.94	0.260616
DMSO CM	43N	29.71		30.37		0.0336587	0.0329272		0.66	0.632878

## Sheet: Fig.6ABC, Fig.8B, Suppl. Fig.8
Figure 6A, 6B, 6C. Figure 8B. Supplementary figure 8. ΔCt value of Real Time PCR over Actin-B
		DMSO			R1881
		Repl 1	Repl 2	Repl 3	Repl 1	Repl 2	Repl 3
Exp1	TREM1	0.000341012	0.000256432	0.000411652	0.000478074	0.00058924	0.000452039
	CXCL8	0.0849814	0.0774056	0.0774713	0.0939088	0.0984389	0.0936165
	CCL2	0.00204562	0.00227003	0.00249956	0.0067464	0.00637794	0.00636566
	CD163	0.000290972	0.000222984	0.000277113	0.00117363	0.00133958	0.00101869
	IL10	0.000242782	0.000152352	0.000201228	0.00044227	0.000360799	0.000427276
	IRAK1	0.000213841	0.000139446	0.000168252	0.0001753	0.000164904	0.00017221
	CD206	7.6021e-05	8.97707e-05	5.73551e-05	0.000441626	0.000491597	0.000400271
	CCL3	0.204617	0.209884	0.21992	0.36517	0.31745	0.414737
	CCL13	5.49634e-05	5.06131e-05	6.22904e-05	0.000216945	0.000203423	0.000251023
	CCL7	0.000698582	0.000771663	0.000802177	0.00238476	0.00265278	0.00232327
	CD80	3.31643e-05	3.30171e-05	2.34486e-05	5.15712e-05	3.69133e-05	0.000126004
	TLR4	0.00136807	0.00138731	0.00132484	0.00286875	0.00276258	0.00237325
	CD86	0.00021505	0.000174073	0.000183094	0.000568277	0.000812724	0.00094773
	TLR2	0.0018011	0.00267978	0.00190697	0.00363022	0.00394439	0.0038662
	PLCY	5.15447e-07	2.73167e-05	2.45115e-05	7.24098e-06	2.12812e-05	6.10496e-06
	DAP12	2.25797	2.18152	2.19074	3.45058	3.47615	3.93849
	MAPK3	0.00238566	0.00236588	0.00244489	0.00311691	0.00301547	0.00307752
	MAPK1	0.154575	0.155772	0.168888	0.243901	0.229941	0.228371
	MYD88	0.0635905	0.0712183	0.0680514	0.106243	0.104648	0.102096
	CD209	5.23762e-05	8.87351e-05	4.38726e-05	0.000822198	0.000768444	0.00070754
	CXCL13	0.820105	0.838024	0.817022	0.742541	0.70921	0.690924
	NOD1	0.00235972	0.00181879	0.00171799	1.39166	1.34299	1.32802
	IL1B	0.294791	0.214055	0.205686	1.33303	1.42221	1.29752
	IL18	0.0162472	0.0119052	0.0109285	1.4233	1.91102	1.72171
	CD40	0.037399	0.0520107	0.0481887	0.888524	1.11266	1.06506
	AKT3	0.00727486	0.00419718	0.00412388	1.38455	1.6536	1.19249
	ITGA5	3.59661	2.63089	2.63002	1.37912	1.42844	1.38284
	CD83	0.438185	0.239334	0.257312	1.70734	1.78246	1.75099
	ITGAX	0.00646406	0.0185787	0.0187767	0.16174	0.186696	0.161436
	ITGB1	1.04536	0.782135	0.765842	1.28858	1.20662	1.28932
	ICAM1	0.00135107	0.00929321	0.0103373	0.116013	0.158228	0.0695267
		DMSO			R1881
		Repl 1	Repl 2	Repl 3	Repl 1	Repl 2	Repl 3
Exp2	TREM1	0.00036864	0.000306669	0.000353711	0.00139496	0.000906484	0.000903179
	CXCL8	0.105902	0.0933528	0.10509	0.179857	0.187522	0.184895
	CCL2	0.00683755	0.00737086	0.00703719	0.0215429	0.0216124	0.0214644
	CD163	0.00040363	0.000509332	0.000611622	0.00320746	0.00217864	0.00299781
	IL10	0.000318387	0.00050808	0.000683303	0.00239627	0.00128939	0.00249753
	IRAK1	9.67571e-05	0.000177335	0.000128771	0.00041103	0.000365828	0.000461346
	CD206	0.000185134	0.000273911	0.000187617	0.00116604	0.00110513	0.00124353
	CCL3	0.281594	0.293763	0.292481	0.414983	0.496367	0.55035
	CCL13	0.000123476	0.00018519	0.00017298	0.000740232	0.000691088	0.000736499
	CCL7	0.00217872	0.00236145	0.00253478	0.00873338	0.00783205	0.00815222
	CD80	0.000103127	0.000124391	0.000142675	0.000259453	0.000243563	0.000284138
	TLR4	0.00149992	0.0016674	0.00149586	0.00511753	0.00451648	0.00461311
	CD86	0.000542632	0.000511137	0.000341291	0.00273149	0.00231657	0.00240719
	TLR2	0.00304163	0.00363436	0.00336283	0.0105624	0.00940793	0.0102598
	PLCY	4.84053e-05	3.50652e-05	2.51693e-05	9.66096e-05	2.36368e-05	5.1601e-05
	DAP12	1.93176	2.51756	2.33737	3.72133	4.96335	3.41336
	MAPK3	0.00228043	0.00383897	0.00235019	0.00668355	0.00451561	0.00468136
	MAPK1	0.128728	0.151473	0.141948	0.411594	0.358387	0.361451
	MYD88	0.0782448	0.0859336	0.080054	0.161307	0.168442	0.151086
	CD209	0.00073588	0.000595992	0.000644367	0.00264271	0.0028662	0.00291429
	CXCL13	0.797983	0.829401	0.697931	0.609143	0.637244	0.635011
	NOD1	0.00180254	0.00176673	0.0018871	0.967164	1.41045	1.19559
	IL1B	0.208388	0.217029	0.216747	1.23325	1.15016	1.16423
	IL18	0.0104366	0.0114876	0.0137915	1.76231	1.28596	1.53269
	CD40	0.0467074	0.0548989	0.0544259	0.972832	0.737418	0.74559
	AKT3	0.00390712	0.00420559	0.00447884	1.48474	1.06912	0.986048
	ITGA5	2.66709	2.44755	2.77802	1.23675	1.23242	1.21069
	CD83	0.246298	0.257096	0.214607	1.30017	1.41163	1.39851
	ITGAX	0.0167204	0.0199305	0.0190851	0.131478	0.139804	0.140166
	ITGB1	0.791795	0.842128	0.712481	1.21889	1.20764	1.27457
	ICAM1	0.00938638	0.0106832	0.00781006	0.067756	0.0836114	0.0860964

## Sheet: Figure 6D
Figure 6D. ΔΔCt value of Real Time PCR over Actin-B
		Conditions	CCL2	CCL3	CCL7	CXCL8	CCL13
Exp1	Repl1	Vehicle + scramble	0.000411817	0.00120552	4.26704e-05	0.00304388	0.0342514
	Repl2	Vehicle + scramble	0.000301199	0.00152051	0.000161625	0.0032419	0.0391304
	Repl3	Vehicle + scramble	0.00015204	0.00145691	0.000175252	0.0061736	0.0380004
	Repl1	R1881 + scramble	0.00117929	0.00282183	6.59386e-05	0.0228869	0.308604
	Repl2	R1881 + scramble	0.000114117	0.0080039	2.98961e-05	0.014888	0.209383
	Repl3	R1881 + scramble	0.000110466	0.00818737	4.26406e-06	0.00143609	0.143277
	Repl1	RD162 + R1881 + scramble	0.000199292	0.00186253	1.25166e-05	0.0029872	0.0898327
	Repl2	RD162 + R1881 + scramble	0.000254117	0.00307369	1.02272e-05	0.0192987	0.0637936
	Repl3	RD162 + R1881 + scramble	0.000190466	0.0011273	1.97207e-06	0.00120273	0.0787533
	Repl1	R1881 + iTREM1	0.000209726	0.00129873	2.58937e-06	0.0342514	0.058604
	Repl2	R1881 + iTREM1	0.000247366	0.00310822	2.57257e-06	0.0391304	0.0399836
	Repl3	R1881 + iTREM1	0.000217263	0.00102729	9.87397e-07	0.0380004	0.0987369
Exp2	Repl1	Vehicle + scramble	0.000514771	0.00150689	5.3338e-05	0.00380485	0.0428143
	Repl2	Vehicle + scramble	0.000376499	0.00190064	0.000202032	0.00405237	0.048913
	Repl3	Vehicle + scramble	0.00019005	0.00182114	0.000219065	0.00771699	0.0475004
	Repl1	R1881 + scramble	0.00147412	0.00352729	8.24232e-05	0.0286086	0.385755
	Repl2	R1881 + scramble	0.000142647	0.0100049	3.73701e-05	0.01861	0.261728
	Repl3	R1881 + scramble	0.000138083	0.0102342	5.33007e-06	0.00179511	0.179096
	Repl1	RD162 + R1881 + scramble	0.000249116	0.00232816	1.56457e-05	0.003734	0.112291
	Repl2	RD162 + R1881 + scramble	0.000317647	0.00384211	1.2784e-05	0.0241234	0.079742
	Repl3	RD162 + R1881 + scramble	0.000238083	0.00140912	2.46509e-06	0.00150341	0.0984417
	Repl1	R1881 + iTREM1	0.000262158	0.00162341	3.23672e-06	0.0428143	0.073255
	Repl2	R1881 + iTREM1	0.000309208	0.00388528	3.21571e-06	0.048913	0.0499795
	Repl3	R1881 + iTREM1	0.000271578	0.00128411	1.23425e-06	0.0475004	0.123421

## Sheet: Figure 6E
Figure 6E. Disease free/progression-free survival of PCa patients in relation to levels of TREM-1 expression
Disease/Progression-free Kaplan-Meier Estimate (Z-score ±1)
Cases with Alteration(s) in Query Gene(s)
Case ID	Study ID	Number at Risk	Status	Survival Rate	Time (months)
TCGA-CH-5761	prad_tcga	43	censored	1	0.92
TCGA-HC-A6AS	prad_tcga	42	censored	1	1.45
TCGA-ZG-A9L9	prad_tcga	41	deceased	0.975609756097561	1.68
TCGA-KK-A8IB	prad_tcga	40	censored	0.975609756097561	2.73
TCGA-HC-7213	prad_tcga	39	deceased	0.9505941213258287	5.58
TCGA-J9-A52C	prad_tcga	38	censored	0.9505941213258287	5.85
TCGA-CH-5738	prad_tcga	37	censored	0.9505941213258287	6.96
TCGA-CH-5789	prad_tcga	36	censored	0.9505941213258287	9.99
TCGA-4L-AA1F	prad_tcga	35	censored	0.9505941213258287	11.5
TCGA-HC-A9TH	prad_tcga	34	deceased	0.9226354706985984	11.53
TCGA-ZG-A9L0	prad_tcga	33	censored	0.9226354706985984	11.66
TCGA-CH-5763	prad_tcga	32	censored	0.9226354706985984	11.99
TCGA-HC-7079	prad_tcga	31	deceased	0.892873036159934	12.48
TCGA-CH-5771	prad_tcga	30	censored	0.892873036159934	13.01
TCGA-CH-5743	prad_tcga	29	deceased	0.8620843107751086	13.96
TCGA-HC-A6AO	prad_tcga	28	censored	0.8620843107751086	17.41
TCGA-EJ-5525	prad_tcga	27	deceased	0.8301552622278824	17.94
TCGA-J4-AATV	prad_tcga	26	censored	0.8301552622278824	18.17
TCGA-ZG-A9LB	prad_tcga	25	censored	0.8301552622278824	19.15
TCGA-KK-A7B2	prad_tcga	24	deceased	0.795565459635054	22.73
TCGA-V1-A9O7	prad_tcga	23	deceased	0.7609756570422256	26.91
TCGA-HC-7210	prad_tcga	22	censored	0.7609756570422256	28.52
TCGA-FC-A4JI	prad_tcga	21	censored	0.7609756570422256	28.81
TCGA-HC-7818	prad_tcga	20	censored	0.7609756570422256	30.81
TCGA-KK-A8I9	prad_tcga	19	deceased	0.7209243066715821	30.88
TCGA-YL-A9WY	prad_tcga	18	deceased	0.6808729563009386	32.03
TCGA-KC-A4BR	prad_tcga	17	deceased	0.6408216059302952	33.57
TCGA-XK-AAIV	prad_tcga	16	censored	0.6408216059302952	37.22
TCGA-HC-7081	prad_tcga	15	censored	0.6408216059302952	37.32
TCGA-EJ-5502	prad_tcga	14	censored	0.6408216059302952	38.47
TCGA-HC-7211	prad_tcga	13	censored	0.6408216059302952	40.11
TCGA-J9-A8CN	prad_tcga	12	censored	0.6408216059302952	40.64
TCGA-VP-AA1N	prad_tcga	11	censored	0.6408216059302952	44.84
TCGA-X4-A8KQ	prad_tcga	10	censored	0.6408216059302952	45.43
TCGA-YL-A8SI	prad_tcga	9	deceased	0.5696192052713736	46.75
TCGA-YL-A9WJ	prad_tcga	8	deceased	0.4984168046124518	48.49
TCGA-VP-A87E	prad_tcga	7	censored	0.4984168046124518	66.92
TCGA-G9-6347	prad_tcga	6	censored	0.4984168046124518	68.63
TCGA-KK-A8I4	prad_tcga	5	deceased	0.3987334436899615	71.02
TCGA-KK-A59X	prad_tcga	4	deceased	0.29905008276747114	73.36
TCGA-VP-A878	prad_tcga	3	deceased	0.19936672184498075	77.33
TCGA-KK-A8IG	prad_tcga	2	censored	0.19936672184498075	82.29
TCGA-KK-A59Z	prad_tcga	1	censored	0.19936672184498075	86.33
Cases without Alteration(s) in Query Gene(s)
Case ID	Study ID	Number at Risk	Status	Survival Rate	Time (months)
TCGA-HC-A4ZV	prad_tcga	448	censored	1	0.76
TCGA-TK-A8OK	prad_tcga	447	censored	1	0.89
TCGA-CH-5740	prad_tcga	446	censored	1	1.02
TCGA-CH-5748	prad_tcga	445	censored	1	1.02
TCGA-CH-5753	prad_tcga	444	censored	1	1.02
TCGA-CH-5764	prad_tcga	443	censored	1	1.02
TCGA-CH-5766	prad_tcga	442	censored	1	1.02
TCGA-HC-A6HX	prad_tcga	441	censored	1	1.25
TCGA-HC-8264	prad_tcga	440	censored	1	1.58
TCGA-HC-A6AN	prad_tcga	439	censored	1	1.61
TCGA-HC-A631	prad_tcga	438	censored	1	1.77
TCGA-J9-A52B	prad_tcga	437	deceased	0.9977116704805492	1.87
TCGA-CH-5744	prad_tcga	436	censored	0.9977116704805492	1.97
TCGA-HC-A632	prad_tcga	435	censored	0.9977116704805492	2
TCGA-CH-5754	prad_tcga	434	censored	0.9977116704805492	2.04
TCGA-CH-5769	prad_tcga	433	censored	0.9977116704805492	2.04
TCGA-HC-A6AL	prad_tcga	432	censored	0.9977116704805492	2.2
TCGA-HC-A6AP	prad_tcga	431	censored	0.9977116704805492	2.33
TCGA-EJ-A65F	prad_tcga	430	deceased	0.9953914107817572	2.46
TCGA-J4-AATZ	prad_tcga	429	deceased	0.9930711510829652	2.6
TCGA-KC-A7F5	prad_tcga	428	censored	0.9930711510829652	2.99
TCGA-XJ-A9DQ	prad_tcga	427	censored	0.9930711510829652	2.99
TCGA-CH-5737	prad_tcga	426	censored	0.9930711510829652	2.99
TCGA-CH-5745	prad_tcga	425	censored	0.9930711510829652	2.99
TCGA-CH-5792	prad_tcga	424	censored	0.9930711510829652	2.99
TCGA-ZG-A8QW	prad_tcga	423	censored	0.9930711510829652	3.09
TCGA-QU-A6IL	prad_tcga	422	censored	0.9930711510829652	3.19
TCGA-V1-A9OL	prad_tcga	421	deceased	0.9907123122442882	3.45
TCGA-HC-A6AQ	prad_tcga	420	censored	0.9907123122442882	3.48
TCGA-H9-A6BY	prad_tcga	419	censored	0.9907123122442882	3.68
TCGA-2A-A8W1	prad_tcga	418	censored	0.9907123122442882	3.68
TCGA-EJ-7793	prad_tcga	417	censored	0.9907123122442882	3.75
TCGA-ZG-A9LN	prad_tcga	416	censored	0.9907123122442882	3.78
TCGA-EJ-A8FP	prad_tcga	415	deceased	0.9883250536605671	3.84
TCGA-V1-A9O5	prad_tcga	414	deceased	0.9859377950768459	4.07
TCGA-EJ-A7NM	prad_tcga	413	censored	0.9859377950768459	4.2
TCGA-ZG-A9KY	prad_tcga	412	censored	0.9859377950768459	4.27
TCGA-EJ-AB20	prad_tcga	411	censored	0.9859377950768459	4.3
TCGA-XK-AAJR	prad_tcga	410	deceased	0.98353306874739	4.3
TCGA-J9-A8CL	prad_tcga	409	deceased	0.9811283424179345	4.34
TCGA-ZG-A9NI	prad_tcga	408	censored	0.9811283424179345	4.34
TCGA-HC-A6HY	prad_tcga	407	censored	0.9811283424179345	4.4
TCGA-EJ-A8FU	prad_tcga	406	censored	0.9811283424179345	4.53
TCGA-EJ-AB27	prad_tcga	405	censored	0.9811283424179345	4.76
TCGA-YJ-A8SW	prad_tcga	404	censored	0.9811283424179345	4.86
TCGA-HC-A76X	prad_tcga	403	censored	0.9811283424179345	4.93
TCGA-YL-A8SC	prad_tcga	402	deceased	0.9786877246507256	4.99
TCGA-MG-AAMC	prad_tcga	401	censored	0.9786877246507256	5.68
TCGA-ZG-A9L2	prad_tcga	400	deceased	0.9762410053390989	5.91
TCGA-J4-A67T	prad_tcga	399	censored	0.9762410053390989	6.01
TCGA-H9-7775	prad_tcga	398	censored	0.9762410053390989	6.08
TCGA-VN-A88M	prad_tcga	397	censored	0.9762410053390989	6.21
TCGA-EJ-7330	prad_tcga	396	censored	0.9762410053390989	6.27
TCGA-KC-A4BL	prad_tcga	395	deceased	0.9737695091230505	6.34
TCGA-EJ-8472	prad_tcga	394	deceased	0.9712980129070022	6.44
TCGA-KK-A7AP	prad_tcga	393	censored	0.9712980129070022	6.44
TCGA-EJ-A7NN	prad_tcga	392	deceased	0.9688202118536681	6.47
TCGA-EJ-A7NJ	prad_tcga	391	censored	0.9688202118536681	6.47
TCGA-2A-A8W3	prad_tcga	390	deceased	0.9663360574642997	6.5
TCGA-V1-A8X3	prad_tcga	389	censored	0.9663360574642997	6.64
TCGA-KK-A5A1	prad_tcga	388	deceased	0.9638455006151649	6.67
TCGA-KK-A7AU	prad_tcga	387	deceased	0.9613549437660303	6.8
TCGA-J9-A52D	prad_tcga	386	censored	0.9613549437660303	6.96
TCGA-HC-A76W	prad_tcga	385	censored	0.9613549437660303	7
TCGA-EJ-A46F	prad_tcga	384	deceased	0.9588514152666395	7.06
TCGA-EJ-A8FS	prad_tcga	383	deceased	0.9563478867672488	7.1
TCGA-HC-A9TE	prad_tcga	382	deceased	0.9538443582678581	7.1
TCGA-EJ-A65M	prad_tcga	381	censored	0.9538443582678581	7.56
TCGA-EJ-A7NF	prad_tcga	380	censored	0.9538443582678581	8.21
TCGA-KC-A7F6	prad_tcga	379	censored	0.9538443582678581	8.64
TCGA-EJ-5524	prad_tcga	378	deceased	0.9513209604946627	8.71
TCGA-VN-A88I	prad_tcga	377	censored	0.9513209604946627	8.84
TCGA-KC-A7FD	prad_tcga	376	censored	0.9513209604946627	8.87
TCGA-YL-A8SR	prad_tcga	375	censored	0.9513209604946627	8.97
TCGA-XJ-A9DK	prad_tcga	374	censored	0.9513209604946627	9.03
TCGA-EJ-A8FO	prad_tcga	373	censored	0.9513209604946627	9.26
TCGA-HC-A8CY	prad_tcga	372	censored	0.9513209604946627	9.53
TCGA-V1-A9OT	prad_tcga	371	deceased	0.9487567530539762	9.59
TCGA-KK-A7B3	prad_tcga	370	deceased	0.9461925456132899	9.66
TCGA-KK-A8IJ	prad_tcga	369	deceased	0.9436283381726034	10.09
TCGA-ZG-A8QZ	prad_tcga	368	censored	0.9436283381726034	10.12
TCGA-J9-A8CK	prad_tcga	367	censored	0.9436283381726034	10.55
TCGA-J9-A52E	prad_tcga	366	censored	0.9436283381726034	10.61
TCGA-J4-A83K	prad_tcga	365	censored	0.9436283381726034	10.78
TCGA-EJ-A8FN	prad_tcga	364	censored	0.9436283381726034	10.81
TCGA-YL-A8SQ	prad_tcga	363	deceased	0.9410288110701995	10.81
TCGA-J9-A8CM	prad_tcga	362	deceased	0.9384292839677956	11.3
TCGA-ZG-A9N3	prad_tcga	361	censored	0.9384292839677956	11.47
TCGA-KC-A7FE	prad_tcga	360	censored	0.9384292839677956	11.56
TCGA-EJ-A6RA	prad_tcga	359	deceased	0.935815274820253	11.6
TCGA-CH-5751	prad_tcga	358	deceased	0.9332012656727103	11.99
TCGA-ZG-A9LY	prad_tcga	357	censored	0.9332012656727103	12.16
TCGA-V1-A9OQ	prad_tcga	356	censored	0.9332012656727103	12.19
TCGA-XA-A8JR	prad_tcga	355	censored	0.9332012656727103	12.35
TCGA-ZG-A9LM	prad_tcga	354	censored	0.9332012656727103	12.42
TCGA-EJ-7318	prad_tcga	353	deceased	0.9305576360249123	12.48
TCGA-M7-A720	prad_tcga	352	censored	0.9305576360249123	12.61
TCGA-J9-A8CP	prad_tcga	351	censored	0.9305576360249123	12.68
TCGA-EJ-A65D	prad_tcga	350	censored	0.9305576360249123	12.91
TCGA-CH-5741	prad_tcga	349	censored	0.9305576360249123	12.98
TCGA-CH-5750	prad_tcga	348	censored	0.9305576360249123	13.01
TCGA-M7-A721	prad_tcga	347	censored	0.9305576360249123	13.14
TCGA-ZG-A8QY	prad_tcga	346	censored	0.9305576360249123	13.27
TCGA-EJ-5497	prad_tcga	345	censored	0.9305576360249123	13.3
TCGA-ZG-A9ND	prad_tcga	344	censored	0.9305576360249123	13.47
TCGA-EJ-A65E	prad_tcga	343	censored	0.9305576360249123	13.7
TCGA-HC-7738	prad_tcga	342	deceased	0.9278367072646055	13.8
TCGA-YL-A9WH	prad_tcga	341	censored	0.9278367072646055	14.03
TCGA-XK-AAIW	prad_tcga	340	deceased	0.9251077757726507	14.03
TCGA-EJ-A7NG	prad_tcga	339	censored	0.9251077757726507	14.19
TCGA-J4-A83N	prad_tcga	338	deceased	0.9223707705188855	14.22
TCGA-HC-7209	prad_tcga	337	censored	0.9223707705188855	14.45
TCGA-J4-A67N	prad_tcga	336	deceased	0.9196256194161507	14.52
TCGA-ZG-A8QX	prad_tcga	335	censored	0.9196256194161507	14.52
TCGA-V1-A8ML	prad_tcga	334	censored	0.9196256194161507	14.72
TCGA-WW-A8ZI	prad_tcga	333	censored	0.9196256194161507	14.75
TCGA-EJ-A65J	prad_tcga	332	censored	0.9196256194161507	14.82
TCGA-ZG-A9MC	prad_tcga	331	censored	0.9196256194161507	14.95
TCGA-CH-5767	prad_tcga	330	censored	0.9196256194161507	15.05
TCGA-FC-7961	prad_tcga	329	censored	0.9196256194161507	15.41
TCGA-HC-8266	prad_tcga	328	censored	0.9196256194161507	15.54
TCGA-EJ-A7NH	prad_tcga	327	censored	0.9196256194161507	15.57
TCGA-V1-A8WS	prad_tcga	326	censored	0.9196256194161507	15.57
TCGA-EJ-A7NK	prad_tcga	325	censored	0.9196256194161507	15.64
TCGA-VN-A88O	prad_tcga	324	censored	0.9196256194161507	15.8
TCGA-HC-8265	prad_tcga	323	censored	0.9196256194161507	15.87
TCGA-CH-5772	prad_tcga	322	censored	0.9196256194161507	15.97
TCGA-M7-A71Y	prad_tcga	321	censored	0.9196256194161507	16.2
TCGA-VN-A943	prad_tcga	320	censored	0.9196256194161507	16.29
TCGA-V1-A8MK	prad_tcga	319	censored	0.9196256194161507	16.69
TCGA-J4-A6M7	prad_tcga	318	censored	0.9196256194161507	16.82
TCGA-VN-A88R	prad_tcga	317	deceased	0.9167245922255636	16.82
TCGA-YL-A8SA	prad_tcga	316	censored	0.9167245922255636	16.82
TCGA-ZG-A9LS	prad_tcga	315	censored	0.9167245922255636	16.95
TCGA-J4-A83M	prad_tcga	314	deceased	0.9138050871547815	17.12
TCGA-HC-7750	prad_tcga	313	censored	0.9138050871547815	17.15
TCGA-EJ-A46E	prad_tcga	312	censored	0.9138050871547815	17.21
TCGA-FC-A66V	prad_tcga	311	censored	0.9138050871547815	17.21
TCGA-TP-A8TT	prad_tcga	310	censored	0.9138050871547815	17.28
TCGA-Y6-A9XI	prad_tcga	309	censored	0.9138050871547815	17.28
TCGA-HC-7744	prad_tcga	308	censored	0.9138050871547815	17.44
TCGA-V1-A9Z9	prad_tcga	307	censored	0.9138050871547815	17.74
TCGA-HC-7819	prad_tcga	306	censored	0.9138050871547815	17.84
TCGA-HC-8261	prad_tcga	305	censored	0.9138050871547815	17.94
TCGA-ZG-A9M4	prad_tcga	304	censored	0.9138050871547815	17.97
TCGA-SU-A7E7	prad_tcga	303	censored	0.9138050871547815	18.1
TCGA-M7-A722	prad_tcga	302	deceased	0.9107792424953286	18.36
TCGA-M7-A725	prad_tcga	301	censored	0.9107792424953286	18.82
TCGA-HC-A8D1	prad_tcga	300	censored	0.9107792424953286	18.82
TCGA-ZG-A9LU	prad_tcga	299	censored	0.9107792424953286	19.02
TCGA-HC-8213	prad_tcga	298	censored	0.9107792424953286	19.35
TCGA-EJ-5496	prad_tcga	297	censored	0.9107792424953286	19.55
TCGA-KC-A7FA	prad_tcga	296	censored	0.9107792424953286	19.65
TCGA-HC-7075	prad_tcga	295	censored	0.9107792424953286	19.74
TCGA-KK-A7B0	prad_tcga	294	deceased	0.9076813539154125	19.91
TCGA-TP-A8TV	prad_tcga	293	censored	0.9076813539154125	20.04
TCGA-J4-8198	prad_tcga	292	censored	0.9076813539154125	20.17
TCGA-2A-AAYU	prad_tcga	291	censored	0.9076813539154125	20.2
TCGA-FC-A8O0	prad_tcga	290	censored	0.9076813539154125	20.24
TCGA-J4-A6G3	prad_tcga	289	deceased	0.9045405879849093	20.3
TCGA-2A-A8VL	prad_tcga	288	censored	0.9045405879849093	20.4
TCGA-EJ-A46D	prad_tcga	287	censored	0.9045405879849093	20.57
TCGA-V1-A9OA	prad_tcga	286	censored	0.9045405879849093	20.89
TCGA-M7-A71Z	prad_tcga	285	censored	0.9045405879849093	21.12
TCGA-KK-A8IF	prad_tcga	284	deceased	0.9013555859145399	21.29
TCGA-G9-A9S0	prad_tcga	283	deceased	0.8981705838441705	21.35
TCGA-EJ-A46B	prad_tcga	282	censored	0.8981705838441705	21.58
TCGA-VP-A87H	prad_tcga	281	censored	0.8981705838441705	21.78
TCGA-ZG-A9L6	prad_tcga	280	deceased	0.8949628317590127	21.81
TCGA-KC-A7F3	prad_tcga	279	censored	0.8949628317590127	21.85
TCGA-EJ-A65G	prad_tcga	278	censored	0.8949628317590127	21.88
TCGA-EJ-A46G	prad_tcga	277	censored	0.8949628317590127	21.94
TCGA-EJ-A46I	prad_tcga	276	censored	0.8949628317590127	21.94
TCGA-KK-A8I6	prad_tcga	275	censored	0.8949628317590127	21.94
TCGA-2A-A8VV	prad_tcga	274	censored	0.8949628317590127	22.04
TCGA-CH-5739	prad_tcga	273	censored	0.8949628317590127	22.04
TCGA-HC-8262	prad_tcga	272	censored	0.8949628317590127	22.31
TCGA-YL-A8S8	prad_tcga	271	deceased	0.8916603858853632	22.31
TCGA-HC-A48F	prad_tcga	270	censored	0.8916603858853632	22.34
TCGA-FC-A5OB	prad_tcga	269	censored	0.8916603858853632	22.34
TCGA-HC-8216	prad_tcga	268	censored	0.8916603858853632	22.4
TCGA-J4-A83I	prad_tcga	267	censored	0.8916603858853632	22.5
TCGA-HC-8260	prad_tcga	266	censored	0.8916603858853632	22.54
TCGA-V1-A8WV	prad_tcga	265	censored	0.8916603858853632	22.54
TCGA-ZG-A9LZ	prad_tcga	264	censored	0.8916603858853632	22.73
TCGA-J4-A83J	prad_tcga	263	censored	0.8916603858853632	22.86
TCGA-VP-A87K	prad_tcga	262	deceased	0.8882571019697703	22.9
TCGA-CH-5765	prad_tcga	261	censored	0.8882571019697703	23
TCGA-J4-A67S	prad_tcga	260	deceased	0.8848407285006558	23.26
TCGA-EJ-A65B	prad_tcga	259	censored	0.8848407285006558	23.32
TCGA-HC-7740	prad_tcga	258	censored	0.8848407285006558	23.55
TCGA-J4-A83L	prad_tcga	257	censored	0.8848407285006558	23.65
TCGA-HC-7745	prad_tcga	256	censored	0.8848407285006558	23.69
TCGA-HC-7749	prad_tcga	255	censored	0.8848407285006558	23.78
TCGA-EJ-A46H	prad_tcga	254	censored	0.8848407285006558	23.78
TCGA-HC-8257	prad_tcga	253	censored	0.8848407285006558	23.85
TCGA-G9-A9S7	prad_tcga	252	censored	0.8848407285006558	23.92
TCGA-CH-5746	prad_tcga	251	censored	0.8848407285006558	24.01
TCGA-CH-5768	prad_tcga	250	censored	0.8848407285006558	24.01
TCGA-YL-A9WL	prad_tcga	249	deceased	0.8812871512777615	24.31
TCGA-EJ-7331	prad_tcga	248	censored	0.8812871512777615	24.38
TCGA-VN-A88L	prad_tcga	247	censored	0.8812871512777615	24.51
TCGA-HC-7820	prad_tcga	246	censored	0.8812871512777615	24.54
TCGA-HC-7747	prad_tcga	245	censored	0.8812871512777615	24.57
TCGA-YL-A8SJ	prad_tcga	244	deceased	0.8776753186905576	24.7
TCGA-M7-A723	prad_tcga	243	censored	0.8776753186905576	25.07
TCGA-G9-6384	prad_tcga	242	censored	0.8776753186905576	25.13
TCGA-HC-7232	prad_tcga	241	deceased	0.874033512388937	25.16
TCGA-EJ-8474	prad_tcga	240	censored	0.874033512388937	25.16
TCGA-VN-A88N	prad_tcga	239	censored	0.874033512388937	25.16
TCGA-J4-A6G1	prad_tcga	238	censored	0.874033512388937	25.26
TCGA-J4-A67L	prad_tcga	237	censored	0.874033512388937	25.3
TCGA-XQ-A8TB	prad_tcga	236	censored	0.874033512388937	25.3
TCGA-EJ-7317	prad_tcga	235	censored	0.874033512388937	25.33
TCGA-HC-A8D0	prad_tcga	234	censored	0.874033512388937	25.46
TCGA-VN-A88K	prad_tcga	233	censored	0.874033512388937	25.49
TCGA-EJ-7784	prad_tcga	232	censored	0.874033512388937	25.66
TCGA-HC-7752	prad_tcga	231	censored	0.874033512388937	25.69
TCGA-EJ-7783	prad_tcga	230	censored	0.874033512388937	25.85
TCGA-FC-A6HD	prad_tcga	229	censored	0.874033512388937	25.92
TCGA-HC-7748	prad_tcga	228	censored	0.874033512388937	26.02
TCGA-G9-6373	prad_tcga	227	censored	0.874033512388937	26.64
TCGA-CH-5788	prad_tcga	226	censored	0.874033512388937	26.97
TCGA-KK-A7AV	prad_tcga	225	censored	0.874033512388937	27
TCGA-EJ-7321	prad_tcga	224	censored	0.874033512388937	27.07
TCGA-J4-AAU2	prad_tcga	223	censored	0.874033512388937	27.1
TCGA-V1-A9Z8	prad_tcga	222	censored	0.874033512388937	27.17
TCGA-G9-6385	prad_tcga	221	censored	0.874033512388937	27.27
TCGA-J4-A67O	prad_tcga	220	censored	0.874033512388937	27.56
TCGA-EJ-7328	prad_tcga	219	censored	0.874033512388937	27.66
TCGA-HC-8258	prad_tcga	218	censored	0.874033512388937	27.83
TCGA-G9-7519	prad_tcga	217	censored	0.874033512388937	27.89
TCGA-G9-7523	prad_tcga	216	censored	0.874033512388937	28.15
TCGA-V1-A8MG	prad_tcga	215	censored	0.874033512388937	28.15
TCGA-EJ-7788	prad_tcga	214	censored	0.874033512388937	28.22
TCGA-HC-8256	prad_tcga	213	censored	0.874033512388937	28.25
TCGA-FC-7708	prad_tcga	212	censored	0.874033512388937	28.38
TCGA-HC-7212	prad_tcga	211	censored	0.874033512388937	28.58
TCGA-EJ-A6RC	prad_tcga	210	censored	0.874033512388937	28.68
TCGA-V1-A9Z7	prad_tcga	209	censored	0.874033512388937	28.71
TCGA-CH-5794	prad_tcga	208	censored	0.874033512388937	28.98
TCGA-M7-A724	prad_tcga	207	censored	0.874033512388937	29.2
TCGA-HC-7080	prad_tcga	206	deceased	0.8697906312608353	29.37
TCGA-G9-A9S4	prad_tcga	205	censored	0.8697906312608353	29.76
TCGA-ZG-A9L5	prad_tcga	204	censored	0.8697906312608353	29.83
TCGA-J4-A67R	prad_tcga	203	censored	0.8697906312608353	29.89
TCGA-EJ-5505	prad_tcga	202	censored	0.8697906312608353	30.29
TCGA-EJ-7327	prad_tcga	201	censored	0.8697906312608353	30.32
TCGA-HC-8259	prad_tcga	200	censored	0.8697906312608353	30.35
TCGA-V1-A8WN	prad_tcga	199	censored	0.8697906312608353	30.35
TCGA-KK-A6E7	prad_tcga	198	deceased	0.8653977492847705	30.39
TCGA-HC-7817	prad_tcga	197	censored	0.8653977492847705	30.49
TCGA-XK-AAJA	prad_tcga	196	censored	0.8653977492847705	30.55
TCGA-HC-7742	prad_tcga	195	censored	0.8653977492847705	30.81
TCGA-HC-7231	prad_tcga	194	censored	0.8653977492847705	30.85
TCGA-J4-A67M	prad_tcga	193	censored	0.8653977492847705	30.91
TCGA-H9-A6BX	prad_tcga	192	censored	0.8653977492847705	30.91
TCGA-KK-A6E0	prad_tcga	191	deceased	0.8608668710162639	30.91
TCGA-G9-7521	prad_tcga	190	censored	0.8608668710162639	30.95
TCGA-CH-5752	prad_tcga	189	censored	0.8608668710162639	30.98
TCGA-HC-7821	prad_tcga	188	censored	0.8608668710162639	31.41
TCGA-G9-6377	prad_tcga	187	censored	0.8608668710162639	31.47
TCGA-KK-A7B4	prad_tcga	186	deceased	0.8562385545054237	31.64
TCGA-KK-A8I8	prad_tcga	185	censored	0.8562385545054237	31.77
TCGA-XK-AAIR	prad_tcga	184	censored	0.8562385545054237	31.93
TCGA-XJ-A9DX	prad_tcga	183	censored	0.8562385545054237	31.96
TCGA-CH-5790	prad_tcga	182	censored	0.8562385545054237	32
TCGA-CH-5791	prad_tcga	181	deceased	0.851507954756775	32
TCGA-J4-A67Q	prad_tcga	180	censored	0.851507954756775	32.03
TCGA-X4-A8KS	prad_tcga	179	censored	0.851507954756775	32.16
TCGA-XK-AAK1	prad_tcga	178	censored	0.851507954756775	32.16
TCGA-EJ-7797	prad_tcga	177	censored	0.851507954756775	32.29
TCGA-YL-A8SL	prad_tcga	176	censored	0.851507954756775	32.42
TCGA-V1-A8MM	prad_tcga	175	deceased	0.8466421950153077	32.52
TCGA-Y6-A8TL	prad_tcga	174	censored	0.8466421950153077	32.59
TCGA-G9-7525	prad_tcga	173	censored	0.8466421950153077	32.65
TCGA-HC-7230	prad_tcga	172	censored	0.8466421950153077	32.88
TCGA-J4-A67K	prad_tcga	171	censored	0.8466421950153077	32.98
TCGA-YL-A8S9	prad_tcga	170	deceased	0.8416619468093353	33.05
TCGA-EJ-7315	prad_tcga	169	censored	0.8416619468093353	33.11
TCGA-YL-A9WK	prad_tcga	168	deceased	0.8366520542688035	33.15
TCGA-KK-A7AW	prad_tcga	167	censored	0.8366520542688035	34.63
TCGA-KK-A8IC	prad_tcga	166	deceased	0.8316119816527263	34.82
TCGA-KK-A7B1	prad_tcga	165	censored	0.8316119816527263	34.92
TCGA-V1-A9OY	prad_tcga	164	censored	0.8316119816527263	35.05
TCGA-YL-A8HO	prad_tcga	163	deceased	0.826510067654857	35.09
TCGA-EJ-7325	prad_tcga	162	censored	0.826510067654857	35.15
TCGA-EJ-7781	prad_tcga	161	censored	0.826510067654857	35.25
TCGA-G9-7522	prad_tcga	160	censored	0.826510067654857	35.41
TCGA-V1-A8WW	prad_tcga	159	censored	0.826510067654857	35.41
TCGA-HC-7737	prad_tcga	158	censored	0.826510067654857	35.81
TCGA-EJ-7786	prad_tcga	157	censored	0.826510067654857	36.01
TCGA-EJ-7312	prad_tcga	156	censored	0.826510067654857	36.1
TCGA-HC-7736	prad_tcga	155	censored	0.826510067654857	36.24
TCGA-EJ-7789	prad_tcga	154	censored	0.826510067654857	36.3
TCGA-ZG-A9L4	prad_tcga	153	censored	0.826510067654857	36.4
TCGA-EJ-7791	prad_tcga	152	censored	0.826510067654857	36.73
TCGA-KK-A7AY	prad_tcga	151	deceased	0.8210364910478711	36.93
TCGA-XJ-A83F	prad_tcga	150	censored	0.8210364910478711	37.02
TCGA-V1-A9OX	prad_tcga	149	censored	0.8210364910478711	37.25
TCGA-EJ-7314	prad_tcga	148	censored	0.8210364910478711	37.78
TCGA-G9-6378	prad_tcga	147	censored	0.8210364910478711	37.94
TCGA-G9-6370	prad_tcga	146	censored	0.8210364910478711	37.98
TCGA-EJ-8470	prad_tcga	145	censored	0.8210364910478711	38.07
TCGA-EJ-7782	prad_tcga	144	censored	0.8210364910478711	38.34
TCGA-EJ-7785	prad_tcga	143	censored	0.8210364910478711	38.67
TCGA-V1-A9OF	prad_tcga	142	censored	0.8210364910478711	38.9
TCGA-G9-7510	prad_tcga	141	censored	0.8210364910478711	38.93
TCGA-VP-A87D	prad_tcga	140	deceased	0.8151719446832435	39.22
TCGA-G9-6364	prad_tcga	139	censored	0.8151719446832435	39.36
TCGA-G9-6369	prad_tcga	138	censored	0.8151719446832435	39.91
TCGA-KK-A7AQ	prad_tcga	137	deceased	0.8092217845030738	39.98
TCGA-J4-8200	prad_tcga	136	censored	0.8092217845030738	40.01
TCGA-G9-6367	prad_tcga	135	censored	0.8092217845030738	40.14
TCGA-G9-6371	prad_tcga	134	censored	0.8092217845030738	40.28
TCGA-QU-A6IM	prad_tcga	133	censored	0.8092217845030738	40.97
TCGA-XK-AAJP	prad_tcga	132	censored	0.8092217845030738	41.36
TCGA-VN-A88P	prad_tcga	131	censored	0.8092217845030738	41.39
TCGA-XK-AAJ3	prad_tcga	130	censored	0.8092217845030738	41.46
TCGA-G9-6329	prad_tcga	129	censored	0.8092217845030738	41.59
TCGA-2A-AAYO	prad_tcga	128	censored	0.8092217845030738	41.79
TCGA-EJ-5531	prad_tcga	127	censored	0.8092217845030738	41.82
TCGA-XJ-A83H	prad_tcga	126	censored	0.8092217845030738	42.05
TCGA-G9-6332	prad_tcga	125	deceased	0.8027480102270492	42.21
TCGA-ZG-A9L1	prad_tcga	124	censored	0.8027480102270492	42.77
TCGA-EJ-7794	prad_tcga	123	censored	0.8027480102270492	42.9
TCGA-KC-A4BV	prad_tcga	122	deceased	0.7961681085038766	43.63
TCGA-CH-5762	prad_tcga	121	censored	0.7961681085038766	43.99
TCGA-G9-6498	prad_tcga	120	deceased	0.7895333742663443	44.09
TCGA-HC-7233	prad_tcga	119	censored	0.7895333742663443	44.51
TCGA-V1-A9ZR	prad_tcga	118	censored	0.7895333742663443	44.71
TCGA-G9-6365	prad_tcga	117	censored	0.7895333742663443	44.78
TCGA-2A-AAYF	prad_tcga	116	censored	0.7895333742663443	44.81
TCGA-EJ-5501	prad_tcga	115	censored	0.7895333742663443	44.84
TCGA-VN-A88Q	prad_tcga	114	censored	0.7895333742663443	44.88
TCGA-2A-A8VT	prad_tcga	113	censored	0.7895333742663443	45.11
TCGA-YL-A8SF	prad_tcga	112	censored	0.7895333742663443	45.11
TCGA-YL-A8HK	prad_tcga	111	deceased	0.7824204609846656	45.2
TCGA-G9-6363	prad_tcga	110	censored	0.7824204609846656	45.27
TCGA-2A-A8VX	prad_tcga	109	censored	0.7824204609846656	45.27
TCGA-EJ-5506	prad_tcga	108	censored	0.7824204609846656	45.37
TCGA-V1-A9ZK	prad_tcga	107	censored	0.7824204609846656	45.43
TCGA-YL-A8SB	prad_tcga	106	deceased	0.7750391358810367	45.47
TCGA-EJ-5503	prad_tcga	105	censored	0.7750391358810367	45.7
TCGA-EJ-7792	prad_tcga	104	censored	0.7750391358810367	45.86
TCGA-YL-A8SK	prad_tcga	103	censored	0.7750391358810367	46.25
TCGA-G9-6361	prad_tcga	102	censored	0.7750391358810367	46.48
TCGA-EJ-5499	prad_tcga	101	censored	0.7750391358810367	46.48
TCGA-EJ-5504	prad_tcga	100	censored	0.7750391358810367	46.88
TCGA-G9-6356	prad_tcga	99	censored	0.7750391358810367	47.11
TCGA-XK-AAJT	prad_tcga	98	censored	0.7750391358810367	47.11
TCGA-G9-6362	prad_tcga	97	censored	0.7750391358810367	47.4
TCGA-V1-A8MF	prad_tcga	96	censored	0.7750391358810367	47.6
TCGA-EJ-5507	prad_tcga	95	censored	0.7750391358810367	47.86
TCGA-XJ-A83G	prad_tcga	94	censored	0.7750391358810367	48
TCGA-XJ-A9DI	prad_tcga	93	censored	0.7750391358810367	48
TCGA-EJ-5509	prad_tcga	92	censored	0.7750391358810367	48.09
TCGA-YL-A8HM	prad_tcga	91	deceased	0.7665222222999265	48.39
TCGA-EJ-5511	prad_tcga	90	censored	0.7665222222999265	48.49
TCGA-EJ-5494	prad_tcga	89	censored	0.7665222222999265	48.52
TCGA-YL-A9WX	prad_tcga	88	deceased	0.7578117425010636	49.47
TCGA-EJ-5542	prad_tcga	87	censored	0.7578117425010636	49.7
TCGA-G9-6348	prad_tcga	86	censored	0.7578117425010636	49.77
TCGA-V1-A9ZG	prad_tcga	85	censored	0.7578117425010636	49.84
TCGA-KK-A7AZ	prad_tcga	84	censored	0.7578117425010636	49.9
TCGA-G9-6353	prad_tcga	83	censored	0.7578117425010636	50.66
TCGA-G9-6499	prad_tcga	82	censored	0.7578117425010636	50.69
TCGA-YL-A8HL	prad_tcga	81	censored	0.7578117425010636	51.41
TCGA-XK-AAJU	prad_tcga	80	censored	0.7578117425010636	51.77
TCGA-G9-7509	prad_tcga	79	censored	0.7578117425010636	52.89
TCGA-YL-A8HJ	prad_tcga	78	censored	0.7578117425010636	52.92
TCGA-YL-A9WI	prad_tcga	77	censored	0.7578117425010636	53.32
TCGA-G9-6339	prad_tcga	76	deceased	0.7478405353628917	53.68
TCGA-V1-A9ZI	prad_tcga	75	censored	0.7478405353628917	53.88
TCGA-VP-A87C	prad_tcga	74	censored	0.7478405353628917	55.52
TCGA-G9-6342	prad_tcga	73	censored	0.7478405353628917	55.72
TCGA-2A-A8VO	prad_tcga	72	censored	0.7478405353628917	55.88
TCGA-EJ-5498	prad_tcga	71	censored	0.7478405353628917	56.5
TCGA-G9-6496	prad_tcga	70	censored	0.7478405353628917	56.7
TCGA-EJ-5512	prad_tcga	69	censored	0.7478405353628917	56.93
TCGA-KK-A8I7	prad_tcga	68	deceased	0.7368428804310845	57.69
TCGA-EJ-5495	prad_tcga	67	censored	0.7368428804310845	57.82
TCGA-KK-A6E8	prad_tcga	66	censored	0.7368428804310845	58.15
TCGA-G9-6494	prad_tcga	65	censored	0.7368428804310845	58.18
TCGA-VP-A87J	prad_tcga	64	censored	0.7368428804310845	58.28
TCGA-G9-6379	prad_tcga	63	censored	0.7368428804310845	58.41
TCGA-EJ-5527	prad_tcga	62	censored	0.7368428804310845	58.41
TCGA-V1-A8MJ	prad_tcga	61	censored	0.7368428804310845	58.84
TCGA-KC-A4BN	prad_tcga	60	censored	0.7368428804310845	59.63
TCGA-EJ-5532	prad_tcga	59	censored	0.7368428804310845	60.05
TCGA-EJ-5514	prad_tcga	58	censored	0.7368428804310845	60.09
TCGA-EJ-5515	prad_tcga	57	censored	0.7368428804310845	60.18
TCGA-EJ-5530	prad_tcga	56	censored	0.7368428804310845	60.18
TCGA-KK-A8II	prad_tcga	55	deceased	0.7234457371505194	60.91
TCGA-V1-A8MU	prad_tcga	54	censored	0.7234457371505194	61.63
TCGA-EJ-5510	prad_tcga	53	censored	0.7234457371505194	61.99
TCGA-EJ-5516	prad_tcga	52	censored	0.7234457371505194	62.06
TCGA-EJ-5517	prad_tcga	51	censored	0.7234457371505194	62.06
TCGA-EJ-5526	prad_tcga	50	deceased	0.7089768224075089	62.71
TCGA-KK-A8IM	prad_tcga	49	censored	0.7089768224075089	62.91
TCGA-EJ-8469	prad_tcga	48	deceased	0.6942064719406857	63.24
TCGA-KK-A8IA	prad_tcga	47	censored	0.6942064719406857	63.44
TCGA-G9-6366	prad_tcga	46	censored	0.6942064719406857	63.96
TCGA-V1-A8WL	prad_tcga	45	censored	0.6942064719406857	63.99
TCGA-EJ-5519	prad_tcga	44	censored	0.6942064719406857	64.45
TCGA-EJ-5508	prad_tcga	43	censored	0.6942064719406857	64.55
TCGA-KK-A59Y	prad_tcga	42	censored	0.6942064719406857	64.65
TCGA-HC-7078	prad_tcga	41	censored	0.6942064719406857	65.21
TCGA-KK-A8IH	prad_tcga	40	censored	0.6942064719406857	66.13
TCGA-G9-6338	prad_tcga	39	censored	0.6942064719406857	66.62
TCGA-YL-A8SP	prad_tcga	38	deceased	0.6759378805738259	66.89
TCGA-G9-6351	prad_tcga	37	censored	0.6759378805738259	67.28
TCGA-KK-A8IK	prad_tcga	36	censored	0.6759378805738259	67.41
TCGA-KK-A6E3	prad_tcga	35	censored	0.6759378805738259	67.54
TCGA-G9-6354	prad_tcga	34	censored	0.6759378805738259	67.87
TCGA-G9-6336	prad_tcga	33	censored	0.6759378805738259	67.94
TCGA-KK-A6E5	prad_tcga	32	censored	0.6759378805738259	68.1
TCGA-EJ-5522	prad_tcga	31	censored	0.6759378805738259	68.3
TCGA-EJ-5518	prad_tcga	30	deceased	0.6534066178880316	69.12
TCGA-KK-A8ID	prad_tcga	29	censored	0.6534066178880316	69.22
TCGA-HC-7077	prad_tcga	28	censored	0.6534066178880316	69.48
TCGA-KK-A6E1	prad_tcga	27	censored	0.6534066178880316	72.21
TCGA-EJ-5521	prad_tcga	26	censored	0.6534066178880316	74.87
TCGA-VP-A875	prad_tcga	25	censored	0.6534066178880316	75.85
TCGA-EJ-8468	prad_tcga	24	censored	0.6534066178880316	77.1
TCGA-V1-A9OH	prad_tcga	23	censored	0.6534066178880316	78.94
TCGA-G9-6343	prad_tcga	22	censored	0.6534066178880316	80.49
TCGA-G9-6333	prad_tcga	21	censored	0.6534066178880316	80.98
TCGA-VP-A87B	prad_tcga	20	deceased	0.6207362869936299	81.24
TCGA-HI-7168	prad_tcga	19	deceased	0.5880659560992283	82.29
TCGA-HI-7170	prad_tcga	18	censored	0.5880659560992283	82.85
TCGA-EJ-7218	prad_tcga	17	censored	0.5880659560992283	83.51
TCGA-EJ-7123	prad_tcga	16	censored	0.5880659560992283	84.49
TCGA-QU-A6IP	prad_tcga	15	censored	0.5880659560992283	86.07
TCGA-HI-7169	prad_tcga	14	censored	0.5880659560992283	88.17
TCGA-EJ-7115	prad_tcga	13	censored	0.5880659560992283	88.27
TCGA-EJ-7125	prad_tcga	12	censored	0.5880659560992283	93.63
TCGA-V1-A9O9	prad_tcga	11	censored	0.5880659560992283	94.28
TCGA-KK-A8I5	prad_tcga	10	censored	0.5880659560992283	101.71
TCGA-VP-A876	prad_tcga	9	censored	0.5880659560992283	109.49
TCGA-KK-A59V	prad_tcga	8	censored	0.5880659560992283	113.01
TCGA-KK-A6E6	prad_tcga	7	censored	0.5880659560992283	113.24
TCGA-YL-A8SO	prad_tcga	6	censored	0.5880659560992283	114.29
TCGA-VP-A872	prad_tcga	5	censored	0.5880659560992283	119.28
TCGA-QU-A6IO	prad_tcga	4	censored	0.5880659560992283	122.08
TCGA-QU-A6IN	prad_tcga	3	censored	0.5880659560992283	140.08
TCGA-KK-A6DY	prad_tcga	2	censored	0.5880659560992283	141.1
TCGA-KK-A6E2	prad_tcga	1	censored	0.5880659560992283	165.05

## Sheet: Figure 7B
Figure 7B. CWR-R1 scratch assay
		Day 0	Area	Day 1	Area
Exp1	Repl 1	Vehicle CM	661113	Vehicle CM	319775
	Repl 2	Vehicle CM	585747	Vehicle CM	289315
	Repl 3	Vehicle CM	583547	Vehicle CM	296332
	Repl 1	RD162 CM	717661	RD162 CM	457349
	Repl 2	RD162 CM	728742	RD162 CM	612545
	Repl 3	RD162 CM	676177	RD162 CM	609436
	Repl 1	Vehicle CM+scramble	653724	Vehicle CM+scramble	284730
	Repl 2	Vehicle CM+scramble	657366	Vehicle CM+scramble	276477
	Repl 3	Vehicle CM+scramble	647249	Vehicle CM+scramble	366530
	Repl 1	Vehicle CM+iTREM1	521175	Vehicle CM+iTREM1	407608
	Repl 2	Vehicle CM+iTREM1	522239	Vehicle CM+iTREM1	329533
	Repl 3	Vehicle CM+iTREM1	468884	Vehicle CM+iTREM1	402851
		Day 0	Area	Day 1	Area
Exp2	Repl 1	Vehicle CM	826391	Vehicle CM	409251
	Repl 2	Vehicle CM	732184	Vehicle CM	371177
	Repl 3	Vehicle CM	729434	Vehicle CM	379948
	Repl 1	RD162 CM	897076	RD162 CM	581219
	Repl 2	RD162 CM	910928	RD162 CM	775215
	Repl 3	RD162 CM	845221	RD162 CM	771328
	Repl 1	Vehicle CM+scramble	817155	Vehicle CM+scramble	365445
	Repl 2	Vehicle CM+scramble	821707	Vehicle CM+scramble	355129
	Repl 3	Vehicle CM+scramble	809062	Vehicle CM+scramble	467696
	Repl 1	Vehicle CM+iTREM1	651469	Vehicle CM+iTREM1	519043
	Repl 2	Vehicle CM+iTREM1	652799	Vehicle CM+iTREM1	421449
	Repl 3	Vehicle CM+iTREM1	586105	Vehicle CM+iTREM1	513096
		Day 0	Area	Day 1	Area
Exp3	Repl 1	Vehicle CM	661113	Vehicle CM	330663
	Repl 2	Vehicle CM	585747	Vehicle CM	300203
	Repl 3	Vehicle CM	583547	Vehicle CM	307220
	Repl 1	RD162 CM	717661	RD162 CM	468237
	Repl 2	RD162 CM	728742	RD162 CM	623433
	Repl 3	RD162 CM	676177	RD162 CM	620324
	Repl 1	Vehicle CM+scramble	653724	Vehicle CM+scramble	295618
	Repl 2	Vehicle CM+scramble	657366	Vehicle CM+scramble	287365
	Repl 3	Vehicle CM+scramble	647249	Vehicle CM+scramble	377418
	Repl 1	Vehicle CM+iTREM1	521175	Vehicle CM+iTREM1	418496
	Repl 2	Vehicle CM+iTREM1	522239	Vehicle CM+iTREM1	340421
	Repl 3	Vehicle CM+iTREM1	468884	Vehicle CM+iTREM1	413739

## Sheet: Figure 7D
Figure 7D. OD measurements of transwell invasion assay
Mode				Absorbance
Wavelength				590	nm
Bandwidth				9	nm
Number of Flashes				25
Settle Time				0	ms
	Repl 1	Repl 2	Repl 3
<>				Exp1
Normal medium	0.50746	0.4748	0.45036
Vehicle CM	0.8559	0.8853	0.8782
RD162 CM	0.4716	0.4912	0.4769
Vehicle CM + scramble	0.666999	0.57031	0.0608
Vehicle CM + iTREM1	0.689762	0.63765	0.598963
	Repl 1	Repl 2	Repl 3
<>				Exp2
Normal medium	0.573636	0.529797	0.49973
Vehicle CM	1.25987	0.8853	0.107738
RD162 CM	0.428764	0.431276	0.458765
Vehicle CM + scramble	1.28876	1.07653	0.929876
Vehicle CM + iTREM1	0.496963	0.508739	0.463986

## Sheet: Figure 7F
Figure 7F. OD measurements of transwell migration assay
Mode				Absorbance
Wavelength				590	nm
Bandwidth				9	nm
Number of Flashes				25
Settle Time				0	ms
	Repl 1	Repl 2	Repl 3
<>				Exp1
Normal medium	0.203799	0.198984	0.188796
Vehicle CM	0.319786	0.8853	0.299876
RD162 CM	0.208737	0.202787	0.192876
Anti-CCL13	0.202764	0.202877	0.229875
Anti-CCL2	0.192898	0.182676	0.199828
Anti-CCL3	0.227654	0.221765	0.208276
Anti-CCL7	0.228975	0.231376	0.227366
Anti-CXCL8	0.228976	0.218973	0.227366
Combination	0.183898	0.193876	0.18288
	Repl 1	Repl 2	Repl 3
<>				Exp2
Normal medium	0.232987	0.253675	0.272765
Vehicle CM	0.307652	0.308976	0.328764
RD162 CM	0.218737	0.193877	0.208793
Anti-CCL13	0.198675	0.227865	0.202876
Anti-CCL2	0.202975	0.182977	0.219875
Anti-CCL3	0.208938	0.218973	0.207653
Anti-CCL7	0.219763	0.218973	0.227652
Anti-CXCL8	0.202987	0.212765	0.202988
Combination	0.189809	0.182988	0.18288

[truncated: 6 more sheets: Figure 9C, Supl. Fig. 2, Suppl. Fig. 3B, Suppl. Fig. 4B, Suppl. Fig. 10, Supplementary figure 13B]
